# Supplementary material for: Reconstructing the Phylogeny of Corynebacteriales while Accounting for Horizontal Gene Transfer
Source: Genome Biol Evol. 2020 Apr 2;12(4):381–95. doi: 10.1093/gbe/evaa058 (PMC7186787; doi:10.1093/gbe/evaa058)
Supplement: evaa058_Supplementary_Data [file evaa058_supplementary_data.zip]

Archive with 3 entries (3 files):
- Additional_files_A1-A4.pdf
- Suplementary_Figures_S1-S7.pdf
- Suplementary_Tables_S1-S3.pdf
